# Supplementary material for: A new species of Thoracophelia (Annelida, Opheliidae) from the Yellow Sea of South Korea
Source: Biodivers Data J. 2024 Oct 16;12:e129526. doi: 10.3897/BDJ.12.e129526 (PMC11499668; doi:10.3897/BDJ.12.e129526)
Supplement: XML Treatment for Thoracophelia [file BDJ.12.e129526-treatment1.xml]

<!DOCTYPE tp:taxon-treatment
  PUBLIC "-//TaxonX//DTD Taxonomic Treatment Publishing DTD v0 20100105//EN" "tax-treatment-NSO.dtd">
<tp:taxon-treatment xmlns:tp="http://www.plazi.org/taxpub"><tp:treatment-meta><mixed-citation publication-type="journal"><person-group><name><surname>Lee</surname><given-names>Ha-Eun</given-names></name><name><surname>Lee</surname><given-names>Geon Hyeok</given-names></name><name><surname>Min</surname><given-names>Gi-Sik</given-names></name></person-group><article-title>A new species of <italic><tp:taxon-name><tp:taxon-name-part taxon-name-part-type="genus" reg="Thoracophelia">Thoracophelia</tp:taxon-name-part></tp:taxon-name></italic> (<tp:taxon-name><tp:taxon-name-part taxon-name-part-type="phylum">Annelida</tp:taxon-name-part></tp:taxon-name>, <tp:taxon-name><tp:taxon-name-part taxon-name-part-type="family">Opheliidae</tp:taxon-name-part></tp:taxon-name>) from the Yellow Sea of South Korea</article-title><source>Biodivers Data J</source><day>16</day><month>10</month><year>2024</year><volume>12</volume><pub-id pub-id-type="doi">10.3897/BDJ.12.e129526</pub-id></mixed-citation></tp:treatment-meta><tp:nomenclature><tp:taxon-name>
            <object-id xmlns:xlink="http://www.w3.org/1999/xlink" content-type="arpha" xlink:type="simple">7B31DFDA-2919-5231-9419-4FABD19EF754</object-id>
            <tp:taxon-name-part taxon-name-part-type="genus">Thoracophelia</tp:taxon-name-part>
          </tp:taxon-name><tp:taxon-authority>Ehlers, 1897</tp:taxon-authority></tp:nomenclature><tp:treatment-sec sec-type="New Korean generic name"><title>New Korean generic name</title><p>Keun-yo-jeong-get-ji-reong-yi (큰요정갯지렁이속)</p></tp:treatment-sec></tp:taxon-treatment>
