# Supplementary material for: A new species of Thoracophelia (Annelida, Opheliidae) from the Yellow Sea of South Korea
Source: Biodivers Data J. 2024 Oct 16;12:e129526. doi: 10.3897/BDJ.12.e129526 (PMC11499668; doi:10.3897/BDJ.12.e129526)
Supplement: XML Treatment for Thoracophelia foliformis [file BDJ.12.e129526-treatment2.xml]

<!DOCTYPE tp:taxon-treatment
  PUBLIC "-//TaxonX//DTD Taxonomic Treatment Publishing DTD v0 20100105//EN" "tax-treatment-NSO.dtd">
<tp:taxon-treatment xmlns:tp="http://www.plazi.org/taxpub"><tp:treatment-meta><mixed-citation publication-type="journal"><person-group><name><surname>Lee</surname><given-names>Ha-Eun</given-names></name><name><surname>Lee</surname><given-names>Geon Hyeok</given-names></name><name><surname>Min</surname><given-names>Gi-Sik</given-names></name></person-group><article-title>A new species of <italic><tp:taxon-name><tp:taxon-name-part taxon-name-part-type="genus" reg="Thoracophelia">Thoracophelia</tp:taxon-name-part></tp:taxon-name></italic> (<tp:taxon-name><tp:taxon-name-part taxon-name-part-type="phylum">Annelida</tp:taxon-name-part></tp:taxon-name>, <tp:taxon-name><tp:taxon-name-part taxon-name-part-type="family">Opheliidae</tp:taxon-name-part></tp:taxon-name>) from the Yellow Sea of South Korea</article-title><source>Biodivers Data J</source><day>16</day><month>10</month><year>2024</year><volume>12</volume><pub-id pub-id-type="doi">10.3897/BDJ.12.e129526</pub-id></mixed-citation></tp:treatment-meta><tp:nomenclature><tp:taxon-name>
            <object-id xmlns:xlink="http://www.w3.org/1999/xlink" content-type="arpha" xlink:type="simple">37144B49-821C-51FB-97A0-E974F0E0D710</object-id>
            <tp:taxon-name-part taxon-name-part-type="genus">Thoracophelia</tp:taxon-name-part>
            <tp:taxon-name-part taxon-name-part-type="species">foliformis</tp:taxon-name-part>
            <object-id xmlns:xlink="http://www.w3.org/1999/xlink" content-type="zoobank" xlink:type="simple" object-id-type="ZooBank">4E6F2CED-9140-43F5-BF06-3578DEC7FABA</object-id>
          </tp:taxon-name><tp:taxon-authority>Lee, Lee &amp; Min, 2024</tp:taxon-authority><tp:taxon-status xmlns:xlink="http://www.w3.org/1999/xlink" xlink:type="simple">sp. nov.</tp:taxon-status></tp:nomenclature><tp:treatment-sec sec-type="materials"><title>Materials</title><list list-type="alpha-lower" list-content="occurrences"><list-item><p><bold>Type status:</bold> <named-content xmlns:xlink="http://www.w3.org/1999/xlink" content-type="dwc:typeStatus" xlink:type="simple">Holotype</named-content>. <bold>Occurrence:</bold> catalogNumber: <named-content xmlns:xlink="http://www.w3.org/1999/xlink" content-type="dwc:catalogNumber" xlink:type="simple">NIBRIV0000900976</named-content>; individualCount: <named-content xmlns:xlink="http://www.w3.org/1999/xlink" content-type="dwc:individualCount" xlink:type="simple">1</named-content>; lifeStage: <named-content xmlns:xlink="http://www.w3.org/1999/xlink" content-type="dwc:lifeStage" xlink:type="simple">adult</named-content>; occurrenceID: <named-content xmlns:xlink="http://www.w3.org/1999/xlink" content-type="dwc:occurrenceID" xlink:type="simple">FF9733A0-0010-58EA-BB06-AD28627CAD15</named-content>; <bold>Taxon:</bold> scientificName: <named-content xmlns:xlink="http://www.w3.org/1999/xlink" content-type="dwc:scientificName" xlink:type="simple"><italic><tp:taxon-name><tp:taxon-name-part taxon-name-part-type="genus" reg="Thoracophelia">Thoracophelia</tp:taxon-name-part><tp:taxon-name-part taxon-name-part-type="species" reg="foliformis">foliformis</tp:taxon-name-part></tp:taxon-name></italic></named-content>; phylum: <named-content xmlns:xlink="http://www.w3.org/1999/xlink" content-type="dwc:phylum" xlink:type="simple"><tp:taxon-name><tp:taxon-name-part taxon-name-part-type="phylum">Annelida</tp:taxon-name-part></tp:taxon-name></named-content>; class: <named-content xmlns:xlink="http://www.w3.org/1999/xlink" content-type="dwc:class" xlink:type="simple"><tp:taxon-name><tp:taxon-name-part taxon-name-part-type="class">Polychaeta</tp:taxon-name-part></tp:taxon-name></named-content>; family: <named-content xmlns:xlink="http://www.w3.org/1999/xlink" content-type="dwc:family" xlink:type="simple"><tp:taxon-name><tp:taxon-name-part taxon-name-part-type="family">Opheliidae</tp:taxon-name-part></tp:taxon-name></named-content>; genus: <named-content xmlns:xlink="http://www.w3.org/1999/xlink" content-type="dwc:genus" xlink:type="simple"><tp:taxon-name><tp:taxon-name-part taxon-name-part-type="genus">Thoracophelia</tp:taxon-name-part></tp:taxon-name></named-content>; specificEpithet: <named-content xmlns:xlink="http://www.w3.org/1999/xlink" content-type="dwc:specificEpithet" xlink:type="simple"><italic><tp:taxon-name><tp:taxon-name-part taxon-name-part-type="genus" reg="Thoracophelia"/><tp:taxon-name-part taxon-name-part-type="species" reg="foliformis">foliformis</tp:taxon-name-part></tp:taxon-name></italic></named-content>; scientificNameAuthorship: <named-content xmlns:xlink="http://www.w3.org/1999/xlink" content-type="dwc:scientificNameAuthorship" xlink:type="simple">Lee, Lee &amp; Min</named-content>; <bold>Location:</bold> country: <named-content xmlns:xlink="http://www.w3.org/1999/xlink" content-type="dwc:country" xlink:type="simple">South Korea</named-content>; municipality: <named-content xmlns:xlink="http://www.w3.org/1999/xlink" content-type="dwc:municipality" xlink:type="simple">Boryeong-si</named-content>; locality: <named-content xmlns:xlink="http://www.w3.org/1999/xlink" content-type="dwc:locality" xlink:type="simple">Is. Hodo</named-content>; verbatimLatitude: <named-content xmlns:xlink="http://www.w3.org/1999/xlink" content-type="dwc:verbatimLatitude" xlink:type="simple">36°17’54” N</named-content>; verbatimLongitude: <named-content xmlns:xlink="http://www.w3.org/1999/xlink" content-type="dwc:verbatimLongitude" xlink:type="simple">126°15’58” E</named-content>; <bold>Event:</bold> eventDate: <named-content xmlns:xlink="http://www.w3.org/1999/xlink" content-type="dwc:eventDate" xlink:type="simple">08-09-2021</named-content></p></list-item><list-item><p><bold>Type status:</bold> <named-content xmlns:xlink="http://www.w3.org/1999/xlink" content-type="dwc:typeStatus" xlink:type="simple">Paratype</named-content>. <bold>Occurrence:</bold> catalogNumber: <named-content xmlns:xlink="http://www.w3.org/1999/xlink" content-type="dwc:catalogNumber" xlink:type="simple">NIBRIV0000900977, 0910950–910952</named-content>; individualCount: <named-content xmlns:xlink="http://www.w3.org/1999/xlink" content-type="dwc:individualCount" xlink:type="simple">18</named-content>; lifeStage: <named-content xmlns:xlink="http://www.w3.org/1999/xlink" content-type="dwc:lifeStage" xlink:type="simple">adult</named-content>; occurrenceID: <named-content xmlns:xlink="http://www.w3.org/1999/xlink" content-type="dwc:occurrenceID" xlink:type="simple">30FB9856-7E6A-571C-8474-A177E17B3759</named-content>; <bold>Taxon:</bold> scientificName: <named-content xmlns:xlink="http://www.w3.org/1999/xlink" content-type="dwc:scientificName" xlink:type="simple"><italic><tp:taxon-name><tp:taxon-name-part taxon-name-part-type="genus" reg="Thoracophelia">Thoracophelia</tp:taxon-name-part><tp:taxon-name-part taxon-name-part-type="species" reg="foliformis">foliformis</tp:taxon-name-part></tp:taxon-name></italic></named-content>; phylum: <named-content xmlns:xlink="http://www.w3.org/1999/xlink" content-type="dwc:phylum" xlink:type="simple"><tp:taxon-name><tp:taxon-name-part taxon-name-part-type="phylum">Annelida</tp:taxon-name-part></tp:taxon-name></named-content>; class: <named-content xmlns:xlink="http://www.w3.org/1999/xlink" content-type="dwc:class" xlink:type="simple"><tp:taxon-name><tp:taxon-name-part taxon-name-part-type="class">Polychaeta</tp:taxon-name-part></tp:taxon-name></named-content>; family: <named-content xmlns:xlink="http://www.w3.org/1999/xlink" content-type="dwc:family" xlink:type="simple"><tp:taxon-name><tp:taxon-name-part taxon-name-part-type="family">Opheliidae</tp:taxon-name-part></tp:taxon-name></named-content>; genus: <named-content xmlns:xlink="http://www.w3.org/1999/xlink" content-type="dwc:genus" xlink:type="simple"><tp:taxon-name><tp:taxon-name-part taxon-name-part-type="genus">Thoracophelia</tp:taxon-name-part></tp:taxon-name></named-content>; specificEpithet: <named-content xmlns:xlink="http://www.w3.org/1999/xlink" content-type="dwc:specificEpithet" xlink:type="simple"><italic><tp:taxon-name><tp:taxon-name-part taxon-name-part-type="genus" reg="Thoracophelia"/><tp:taxon-name-part taxon-name-part-type="species" reg="foliformis">foliformis</tp:taxon-name-part></tp:taxon-name></italic></named-content>; scientificNameAuthorship: <named-content xmlns:xlink="http://www.w3.org/1999/xlink" content-type="dwc:scientificNameAuthorship" xlink:type="simple">Lee, Lee &amp; Min</named-content>; <bold>Location:</bold> country: <named-content xmlns:xlink="http://www.w3.org/1999/xlink" content-type="dwc:country" xlink:type="simple">South Korea</named-content>; municipality: <named-content xmlns:xlink="http://www.w3.org/1999/xlink" content-type="dwc:municipality" xlink:type="simple">Boryeong-si</named-content>; locality: <named-content xmlns:xlink="http://www.w3.org/1999/xlink" content-type="dwc:locality" xlink:type="simple">Is. Hodo</named-content>; verbatimLatitude: <named-content xmlns:xlink="http://www.w3.org/1999/xlink" content-type="dwc:verbatimLatitude" xlink:type="simple">36°17’54” N</named-content>; verbatimLongitude: <named-content xmlns:xlink="http://www.w3.org/1999/xlink" content-type="dwc:verbatimLongitude" xlink:type="simple">126°15’58” E</named-content>; <bold>Event:</bold> eventDate: <named-content xmlns:xlink="http://www.w3.org/1999/xlink" content-type="dwc:eventDate" xlink:type="simple">08-09-2021</named-content></p></list-item><list-item><p><bold>Type status:</bold> <named-content xmlns:xlink="http://www.w3.org/1999/xlink" content-type="dwc:typeStatus" xlink:type="simple">Paratype</named-content>. <bold>Occurrence:</bold> catalogNumber: <named-content xmlns:xlink="http://www.w3.org/1999/xlink" content-type="dwc:catalogNumber" xlink:type="simple">NIBRIV0000910953</named-content>; individualCount: <named-content xmlns:xlink="http://www.w3.org/1999/xlink" content-type="dwc:individualCount" xlink:type="simple">1</named-content>; lifeStage: <named-content xmlns:xlink="http://www.w3.org/1999/xlink" content-type="dwc:lifeStage" xlink:type="simple">adult</named-content>; occurrenceID: <named-content xmlns:xlink="http://www.w3.org/1999/xlink" content-type="dwc:occurrenceID" xlink:type="simple">DEF1D918-59D7-5AC8-9BC3-C86B1BFC2C00</named-content>; <bold>Taxon:</bold> scientificName: <named-content xmlns:xlink="http://www.w3.org/1999/xlink" content-type="dwc:scientificName" xlink:type="simple"><italic><tp:taxon-name><tp:taxon-name-part taxon-name-part-type="genus" reg="Thoracophelia">Thoracophelia</tp:taxon-name-part><tp:taxon-name-part taxon-name-part-type="species" reg="foliformis">foliformis</tp:taxon-name-part></tp:taxon-name></italic></named-content>; phylum: <named-content xmlns:xlink="http://www.w3.org/1999/xlink" content-type="dwc:phylum" xlink:type="simple"><tp:taxon-name><tp:taxon-name-part taxon-name-part-type="phylum">Annelida</tp:taxon-name-part></tp:taxon-name></named-content>; class: <named-content xmlns:xlink="http://www.w3.org/1999/xlink" content-type="dwc:class" xlink:type="simple"><tp:taxon-name><tp:taxon-name-part taxon-name-part-type="class">Polychaeta</tp:taxon-name-part></tp:taxon-name></named-content>; family: <named-content xmlns:xlink="http://www.w3.org/1999/xlink" content-type="dwc:family" xlink:type="simple"><tp:taxon-name><tp:taxon-name-part taxon-name-part-type="family">Opheliidae</tp:taxon-name-part></tp:taxon-name></named-content>; genus: <named-content xmlns:xlink="http://www.w3.org/1999/xlink" content-type="dwc:genus" xlink:type="simple"><tp:taxon-name><tp:taxon-name-part taxon-name-part-type="genus">Thoracophelia</tp:taxon-name-part></tp:taxon-name></named-content>; specificEpithet: <named-content xmlns:xlink="http://www.w3.org/1999/xlink" content-type="dwc:specificEpithet" xlink:type="simple"><italic><tp:taxon-name><tp:taxon-name-part taxon-name-part-type="genus" reg="Thoracophelia"/><tp:taxon-name-part taxon-name-part-type="species" reg="foliformis">foliformis</tp:taxon-name-part></tp:taxon-name></italic></named-content>; <bold>Location:</bold> country: <named-content xmlns:xlink="http://www.w3.org/1999/xlink" content-type="dwc:country" xlink:type="simple">South Korea</named-content>; municipality: <named-content xmlns:xlink="http://www.w3.org/1999/xlink" content-type="dwc:municipality" xlink:type="simple">Taean-gun</named-content>; locality: <named-content xmlns:xlink="http://www.w3.org/1999/xlink" content-type="dwc:locality" xlink:type="simple">Malipo Beach</named-content>; verbatimLatitude: <named-content xmlns:xlink="http://www.w3.org/1999/xlink" content-type="dwc:verbatimLatitude" xlink:type="simple">36°47’16” N</named-content>; verbatimLongitude: <named-content xmlns:xlink="http://www.w3.org/1999/xlink" content-type="dwc:verbatimLongitude" xlink:type="simple">126°08’27” E</named-content>; <bold>Event:</bold> eventDate: <named-content xmlns:xlink="http://www.w3.org/1999/xlink" content-type="dwc:eventDate" xlink:type="simple">29-03-2021</named-content>; <bold>Record Level:</bold> institutionCode: <named-content xmlns:xlink="http://www.w3.org/1999/xlink" content-type="dwc:institutionCode" xlink:type="simple">NIBR</named-content></p></list-item><list-item><p><bold>Type status:</bold> <named-content xmlns:xlink="http://www.w3.org/1999/xlink" content-type="dwc:typeStatus" xlink:type="simple">Paratype</named-content>. <bold>Occurrence:</bold> catalogNumber: <named-content xmlns:xlink="http://www.w3.org/1999/xlink" content-type="dwc:catalogNumber" xlink:type="simple">NIBRIV0000910954</named-content>; individualCount: <named-content xmlns:xlink="http://www.w3.org/1999/xlink" content-type="dwc:individualCount" xlink:type="simple">1</named-content>; lifeStage: <named-content xmlns:xlink="http://www.w3.org/1999/xlink" content-type="dwc:lifeStage" xlink:type="simple">adult</named-content>; occurrenceID: <named-content xmlns:xlink="http://www.w3.org/1999/xlink" content-type="dwc:occurrenceID" xlink:type="simple">15E441E9-2197-5DB6-BA13-F74C062A5BA3</named-content>; <bold>Taxon:</bold> scientificName: <named-content xmlns:xlink="http://www.w3.org/1999/xlink" content-type="dwc:scientificName" xlink:type="simple"><italic><tp:taxon-name><tp:taxon-name-part taxon-name-part-type="genus" reg="Thoracophelia">Thoracophelia</tp:taxon-name-part><tp:taxon-name-part taxon-name-part-type="species" reg="foliformis">foliformis</tp:taxon-name-part></tp:taxon-name></italic></named-content>; phylum: <named-content xmlns:xlink="http://www.w3.org/1999/xlink" content-type="dwc:phylum" xlink:type="simple"><tp:taxon-name><tp:taxon-name-part taxon-name-part-type="phylum">Annelida</tp:taxon-name-part></tp:taxon-name></named-content>; class: <named-content xmlns:xlink="http://www.w3.org/1999/xlink" content-type="dwc:class" xlink:type="simple"><tp:taxon-name><tp:taxon-name-part taxon-name-part-type="class">Polychaeta</tp:taxon-name-part></tp:taxon-name></named-content>; family: <named-content xmlns:xlink="http://www.w3.org/1999/xlink" content-type="dwc:family" xlink:type="simple"><tp:taxon-name><tp:taxon-name-part taxon-name-part-type="family">Opheliidae</tp:taxon-name-part></tp:taxon-name></named-content>; genus: <named-content xmlns:xlink="http://www.w3.org/1999/xlink" content-type="dwc:genus" xlink:type="simple"><tp:taxon-name><tp:taxon-name-part taxon-name-part-type="genus">Thoracophelia</tp:taxon-name-part></tp:taxon-name></named-content>; specificEpithet: <named-content xmlns:xlink="http://www.w3.org/1999/xlink" content-type="dwc:specificEpithet" xlink:type="simple"><italic><tp:taxon-name><tp:taxon-name-part taxon-name-part-type="genus" reg="Thoracophelia"/><tp:taxon-name-part taxon-name-part-type="species" reg="foliformis">foliformis</tp:taxon-name-part></tp:taxon-name></italic></named-content>; scientificNameAuthorship: <named-content xmlns:xlink="http://www.w3.org/1999/xlink" content-type="dwc:scientificNameAuthorship" xlink:type="simple">Lee, Lee &amp; Min</named-content>; <bold>Location:</bold> country: <named-content xmlns:xlink="http://www.w3.org/1999/xlink" content-type="dwc:country" xlink:type="simple">South Korea</named-content>; municipality: <named-content xmlns:xlink="http://www.w3.org/1999/xlink" content-type="dwc:municipality" xlink:type="simple">Wando-gun</named-content>; locality: <named-content xmlns:xlink="http://www.w3.org/1999/xlink" content-type="dwc:locality" xlink:type="simple">Is. Soando</named-content>; verbatimLatitude: <named-content xmlns:xlink="http://www.w3.org/1999/xlink" content-type="dwc:verbatimLatitude" xlink:type="simple">34°09’56” N</named-content>; verbatimLongitude: <named-content xmlns:xlink="http://www.w3.org/1999/xlink" content-type="dwc:verbatimLongitude" xlink:type="simple">126°39’28” E</named-content>; <bold>Event:</bold> eventDate: <named-content xmlns:xlink="http://www.w3.org/1999/xlink" content-type="dwc:eventDate" xlink:type="simple">25-05-2021</named-content></p></list-item><list-item><p><bold>Type status:</bold> <named-content xmlns:xlink="http://www.w3.org/1999/xlink" content-type="dwc:typeStatus" xlink:type="simple">Paratype</named-content>. <bold>Occurrence:</bold> catalogNumber: <named-content xmlns:xlink="http://www.w3.org/1999/xlink" content-type="dwc:catalogNumber" xlink:type="simple">NIBRIV0000910955</named-content>; individualCount: <named-content xmlns:xlink="http://www.w3.org/1999/xlink" content-type="dwc:individualCount" xlink:type="simple">1</named-content>; lifeStage: <named-content xmlns:xlink="http://www.w3.org/1999/xlink" content-type="dwc:lifeStage" xlink:type="simple">adult</named-content>; occurrenceID: <named-content xmlns:xlink="http://www.w3.org/1999/xlink" content-type="dwc:occurrenceID" xlink:type="simple">2F73D89A-D734-57BA-80F8-444D54780807</named-content>; <bold>Taxon:</bold> scientificName: <named-content xmlns:xlink="http://www.w3.org/1999/xlink" content-type="dwc:scientificName" xlink:type="simple"><italic><tp:taxon-name><tp:taxon-name-part taxon-name-part-type="genus" reg="Thoracophelia">Thoracophelia</tp:taxon-name-part><tp:taxon-name-part taxon-name-part-type="species" reg="foliformis">foliformis</tp:taxon-name-part></tp:taxon-name></italic></named-content>; phylum: <named-content xmlns:xlink="http://www.w3.org/1999/xlink" content-type="dwc:phylum" xlink:type="simple"><tp:taxon-name><tp:taxon-name-part taxon-name-part-type="phylum">Annelida</tp:taxon-name-part></tp:taxon-name></named-content>; class: <named-content xmlns:xlink="http://www.w3.org/1999/xlink" content-type="dwc:class" xlink:type="simple"><tp:taxon-name><tp:taxon-name-part taxon-name-part-type="class">Polychaeta</tp:taxon-name-part></tp:taxon-name></named-content>; family: <named-content xmlns:xlink="http://www.w3.org/1999/xlink" content-type="dwc:family" xlink:type="simple"><tp:taxon-name><tp:taxon-name-part taxon-name-part-type="family">Opheliidae</tp:taxon-name-part></tp:taxon-name></named-content>; genus: <named-content xmlns:xlink="http://www.w3.org/1999/xlink" content-type="dwc:genus" xlink:type="simple"><tp:taxon-name><tp:taxon-name-part taxon-name-part-type="genus">Thoracophelia</tp:taxon-name-part></tp:taxon-name></named-content>; specificEpithet: <named-content xmlns:xlink="http://www.w3.org/1999/xlink" content-type="dwc:specificEpithet" xlink:type="simple"><italic><tp:taxon-name><tp:taxon-name-part taxon-name-part-type="genus" reg="Thoracophelia"/><tp:taxon-name-part taxon-name-part-type="species" reg="foliformis">foliformis</tp:taxon-name-part></tp:taxon-name></italic></named-content>; scientificNameAuthorship: <named-content xmlns:xlink="http://www.w3.org/1999/xlink" content-type="dwc:scientificNameAuthorship" xlink:type="simple">Lee, Lee &amp; Min</named-content>; <bold>Location:</bold> country: <named-content xmlns:xlink="http://www.w3.org/1999/xlink" content-type="dwc:country" xlink:type="simple">South Korea</named-content>; municipality: <named-content xmlns:xlink="http://www.w3.org/1999/xlink" content-type="dwc:municipality" xlink:type="simple">Sinan-gun</named-content>; locality: <named-content xmlns:xlink="http://www.w3.org/1999/xlink" content-type="dwc:locality" xlink:type="simple">Is. Imjado</named-content>; verbatimLatitude: <named-content xmlns:xlink="http://www.w3.org/1999/xlink" content-type="dwc:verbatimLatitude" xlink:type="simple">35°06’18” N</named-content>; verbatimLongitude: <named-content xmlns:xlink="http://www.w3.org/1999/xlink" content-type="dwc:verbatimLongitude" xlink:type="simple">126°04’10” E</named-content>; <bold>Event:</bold> eventDate: <named-content xmlns:xlink="http://www.w3.org/1999/xlink" content-type="dwc:eventDate" xlink:type="simple">22-07-2021</named-content></p></list-item><list-item><p><bold>Type status:</bold> <named-content xmlns:xlink="http://www.w3.org/1999/xlink" content-type="dwc:typeStatus" xlink:type="simple">Paratype</named-content>. <bold>Occurrence:</bold> catalogNumber: <named-content xmlns:xlink="http://www.w3.org/1999/xlink" content-type="dwc:catalogNumber" xlink:type="simple">NIBRIV0000910956–910958</named-content>; individualCount: <named-content xmlns:xlink="http://www.w3.org/1999/xlink" content-type="dwc:individualCount" xlink:type="simple">3</named-content>; lifeStage: <named-content xmlns:xlink="http://www.w3.org/1999/xlink" content-type="dwc:lifeStage" xlink:type="simple">adult</named-content>; occurrenceID: <named-content xmlns:xlink="http://www.w3.org/1999/xlink" content-type="dwc:occurrenceID" xlink:type="simple">30EFEDB9-3B6B-5AF9-BC6E-B9DFDAB7C843</named-content>; <bold>Taxon:</bold> scientificName: <named-content xmlns:xlink="http://www.w3.org/1999/xlink" content-type="dwc:scientificName" xlink:type="simple"><italic><tp:taxon-name><tp:taxon-name-part taxon-name-part-type="genus" reg="Thoracophelia">Thoracophelia</tp:taxon-name-part><tp:taxon-name-part taxon-name-part-type="species" reg="foliformis">foliformis</tp:taxon-name-part></tp:taxon-name></italic></named-content>; phylum: <named-content xmlns:xlink="http://www.w3.org/1999/xlink" content-type="dwc:phylum" xlink:type="simple"><tp:taxon-name><tp:taxon-name-part taxon-name-part-type="phylum">Annelida</tp:taxon-name-part></tp:taxon-name></named-content>; class: <named-content xmlns:xlink="http://www.w3.org/1999/xlink" content-type="dwc:class" xlink:type="simple"><tp:taxon-name><tp:taxon-name-part taxon-name-part-type="class">Polychaeta</tp:taxon-name-part></tp:taxon-name></named-content>; family: <named-content xmlns:xlink="http://www.w3.org/1999/xlink" content-type="dwc:family" xlink:type="simple"><tp:taxon-name><tp:taxon-name-part taxon-name-part-type="family">Opheliidae</tp:taxon-name-part></tp:taxon-name></named-content>; genus: <named-content xmlns:xlink="http://www.w3.org/1999/xlink" content-type="dwc:genus" xlink:type="simple"><tp:taxon-name><tp:taxon-name-part taxon-name-part-type="genus">Thoracophelia</tp:taxon-name-part></tp:taxon-name></named-content>; specificEpithet: <named-content xmlns:xlink="http://www.w3.org/1999/xlink" content-type="dwc:specificEpithet" xlink:type="simple"><italic><tp:taxon-name><tp:taxon-name-part taxon-name-part-type="genus" reg="Thoracophelia"/><tp:taxon-name-part taxon-name-part-type="species" reg="foliformis">foliformis</tp:taxon-name-part></tp:taxon-name></italic></named-content>; scientificNameAuthorship: <named-content xmlns:xlink="http://www.w3.org/1999/xlink" content-type="dwc:scientificNameAuthorship" xlink:type="simple">Lee, Lee &amp; Min</named-content>; <bold>Location:</bold> country: <named-content xmlns:xlink="http://www.w3.org/1999/xlink" content-type="dwc:country" xlink:type="simple">South Korea</named-content>; municipality: <named-content xmlns:xlink="http://www.w3.org/1999/xlink" content-type="dwc:municipality" xlink:type="simple">Sinan-gun</named-content>; locality: <named-content xmlns:xlink="http://www.w3.org/1999/xlink" content-type="dwc:locality" xlink:type="simple">Is. Uido</named-content>; verbatimLatitude: <named-content xmlns:xlink="http://www.w3.org/1999/xlink" content-type="dwc:verbatimLatitude" xlink:type="simple">34°36’26” N</named-content>; verbatimLongitude: <named-content xmlns:xlink="http://www.w3.org/1999/xlink" content-type="dwc:verbatimLongitude" xlink:type="simple">125°49’38” E</named-content>; <bold>Event:</bold> eventDate: <named-content xmlns:xlink="http://www.w3.org/1999/xlink" content-type="dwc:eventDate" xlink:type="simple">01-06-2022</named-content></p></list-item></list></tp:treatment-sec><tp:treatment-sec sec-type="Description"><title>Description</title><p>Holotype complete with 38 chaetigers, 17.2 mm long, 1.6 mm wide in thoracic region and 1.3 mm wide in abdominal region. Paratypes with 37–38 chaetigers, 11.1–24.2 mm long, 1.3–2.0 mm wide. Live specimens reddish in colour and body wall transparent. The reddish colour gradually fades to yellow or cream after alcohol preservation, but can remain for a year in the case of formalin fixation.</p><p>Body distinctly divided into three regions by weak constrictions; cephalic, thoracic, and abdominal regions (Fig. <xref ref-type="fig" rid="F11695198">2</xref>A and Fig. <xref ref-type="fig" rid="F11695200">3</xref>A). The cephalic region consisting of a pointed prostomium and two setigers. A pair of nuchal organs present in cephalic region dorsolaterally (Fig. <xref ref-type="fig" rid="F11695198">2</xref>A and Fig. <xref ref-type="fig" rid="F11695200">3</xref>E). Multilobulated proboscis eversible from mouth region (Fig. <xref ref-type="fig" rid="F11695200">3</xref>B and E). The thoracic region inflated and consisting of eight chaetigers (Fig. <xref ref-type="fig" rid="F11695200">3</xref>A and B). Each chaetiger with about five indistinct annulations. Chaetiger 10 with smooth lateral ridge (Fig. <xref ref-type="fig" rid="F11695198">2</xref>A and Fig. <xref ref-type="fig" rid="F11695200">3</xref>A). The abdominal region includes 17–18 chaetigers and pygidium (Fig. <xref ref-type="fig" rid="F11695200">3</xref>A). Last 3–4 chaetigers decreasing in size (Fig. <xref ref-type="fig" rid="F11695198">2</xref>A, Fig. <xref ref-type="fig" rid="F11695200">3</xref>B and Fig. <xref ref-type="fig" rid="F11695202">4</xref>H). Longitudinal mid-ventral groove extending from about chaetiger 10 to pygidium (Fig. <xref ref-type="fig" rid="F11695200">3</xref>B). A pair of longitudinal lateral grooves present in the abdominal region, one on each side of body (Fig. <xref ref-type="fig" rid="F11695200">3</xref>A and B). Body formula 13a (abranchiate) + 15b (branchiate) + 9–10a (posterior abranchiate) = 37–38 chaetigers. Black rod-shaped spicules in coelom cavity corrugate or curve, with about 38–98 µm in length (Fig. <xref ref-type="fig" rid="F11695200">3</xref>E).</p><p>Branchiae pectinate, wrinkled, occurring from chaetigers 14 to 28 (Fig. <xref ref-type="fig" rid="F11695198">2</xref>B, Fig. <xref ref-type="fig" rid="F11695200">3</xref>C, D and Fig. <xref ref-type="fig" rid="F11695202">4</xref>B and F). Branchiae with finger-shaped branchial filaments from the main stem; the well-developed ones bear up to 12–15 filaments. Each branchial filaments with cilia on dorsal and ventral side (Fig. <xref ref-type="fig" rid="F11695202">4</xref>Fand I).</p><p>Parapodia biramous, with rounded postchaetal lobes on each noto- and neuropodia (Fig. <xref ref-type="fig" rid="F11695202">4</xref>G). Notopodial postchaetal lobes lower than neuropodial ones. Lateral organs present in between noto- and neuropodia, with a longitudinally arranged row of cilia (Fig. <xref ref-type="fig" rid="F11695202">4</xref>G).</p><p>Chaetae distally serrated in one side (Fig. <xref ref-type="fig" rid="F11695202">4</xref>J and K). Chaetae distinctly longer in chaetigers 3–5 and posterior 3–4 chaetigers (Fig. <xref ref-type="fig" rid="F11695198">2</xref>A).</p><p>Pygidium with about 6–8 anal cirri on each lateral side and a foliaceous mid-ventral plate, flattened, wider basally and distally tapering (Fig. <xref ref-type="fig" rid="F11695198">2</xref>C, Fig. <xref ref-type="fig" rid="F11695200">3</xref>F and Fig. <xref ref-type="fig" rid="F11695202">4</xref>H).</p></tp:treatment-sec><tp:treatment-sec sec-type="Diagnosis"><title>Diagnosis</title><p>Fifteen pairs of branchiae present on chaetiger 14–28. Branchiae pectinate, wrinkled and the well-developed ones bear 12–15 finger-shaped branchial filaments. Chaetiger 10 with a pair of smooth lateral ridge. Pygidium with a foliaceous mid-ventral plate and about 6–8 anal cirri on each lateral side.</p></tp:treatment-sec><tp:treatment-sec sec-type="Etymology"><title>Etymology</title><p>The new specific name derives from the foliaceous shape of the mid-ventral plate in the pygidium. The name is a combination of the Latin words <italic>folium</italic> (meaning ‘leaf’) and <italic>formis</italic> (meaning ‘shape’).</p></tp:treatment-sec><tp:treatment-sec sec-type="Distribution"><title>Distribution</title><p>The new species was collected from the upper intertidal zone, which consists of sand or muddy sand, in the Yellow Sea of South Korea (Fig. <xref ref-type="fig" rid="F11695196">1</xref>).</p></tp:treatment-sec><tp:treatment-sec sec-type="Variation"><title>Variation</title><p>Although the number of branchial filaments in well-developed branchiae is variable (12–15), there was no variation in the number of pairs of branchiae (15 pairs) or the first branchiae-bearing chaetiger (chaetiger 14) amongst the specimens.</p></tp:treatment-sec><tp:treatment-sec sec-type="Reproductive information"><title>Reproductive information</title><p>Female adult specimens were observed in the present study. Oocytes present in coelom cavity, with about 0.1 mm diameter, visible through the transparent body wall (Fig. <xref ref-type="fig" rid="F11695200">3</xref>C).</p></tp:treatment-sec><tp:treatment-sec sec-type="Methyl green staining pattern (MGSP)"><title>Methyl green staining pattern (MGSP)</title><p>Annulations of each segment have weak line-shaped stain and the stains are thicker at mid-dorsal abdominal region (Fig. <xref ref-type="fig" rid="F11695202">4</xref>A, B and D). Several posteriormost segments and the mid-ventral plate of pygidium are intensely stained (Fig. <xref ref-type="fig" rid="F11695202">4</xref>E). A deep and large circular patch present at the base of each branchiae anteriorly (Fig. <xref ref-type="fig" rid="F11695202">4</xref>A and B). Prostomium with weak stain on lateral sides (Fig. <xref ref-type="fig" rid="F11695202">4</xref>C).</p></tp:treatment-sec><tp:treatment-sec sec-type="Genetics"><title>Genetics</title><p>Sequences of mitochondrial COI, nuclear 18S rDNA and 28S rDNA were obtained from the three specimens of <italic><tp:taxon-name><tp:taxon-name-part taxon-name-part-type="genus" reg="Thoracophelia">Thoracophelia</tp:taxon-name-part><tp:taxon-name-part taxon-name-part-type="species" reg="foliformis">foliformis</tp:taxon-name-part></tp:taxon-name></italic> sp. nov. The intraspecific variation in 28S rDNA (849 bp) was 0.1%; however, there was no intraspecific variation in COI (657 bp) or 18S rDNA (1,684 bp). The interspecific variations between the new species and the congeners were 14.2–15.4% in COI (654 bp), 0.2–0.3% in 18S rDNA (1,750 bp) and 3.6–4.2% in 28S rDNA (873 bp) (Table <xref ref-type="table" rid="T11695569">1</xref>).</p></tp:treatment-sec><tp:treatment-sec sec-type="Remarks"><title>Remarks</title><p><italic><tp:taxon-name><tp:taxon-name-part taxon-name-part-type="genus" reg="Thoracophelia">Thoracophelia</tp:taxon-name-part><tp:taxon-name-part taxon-name-part-type="species" reg="foliformis">foliformis</tp:taxon-name-part></tp:taxon-name></italic> sp. nov. is the first <italic><tp:taxon-name><tp:taxon-name-part taxon-name-part-type="genus" reg="Thoracophelia">Thoracophelia</tp:taxon-name-part></tp:taxon-name></italic> species described in the Yellow Sea. In possessing pectinate branchiae, <italic><tp:taxon-name><tp:taxon-name-part taxon-name-part-type="genus" reg="Thoracophelia">Thoracophelia</tp:taxon-name-part><tp:taxon-name-part taxon-name-part-type="species" reg="foliformis">foliformis</tp:taxon-name-part></tp:taxon-name></italic> sp. nov. resembles <italic><tp:taxon-name><tp:taxon-name-part taxon-name-part-type="genus" reg="Thoracophelia">Thoracophelia</tp:taxon-name-part><tp:taxon-name-part taxon-name-part-type="species" reg="dillonensis">dillonensis</tp:taxon-name-part></tp:taxon-name></italic> (Hartman, 1938) from California and <italic><tp:taxon-name><tp:taxon-name-part taxon-name-part-type="genus" reg="Thoracophelia">Thoracophelia</tp:taxon-name-part><tp:taxon-name-part taxon-name-part-type="species" reg="ezoensis">ezoensis</tp:taxon-name-part></tp:taxon-name></italic> Okuda, 1936 from Japan. While most similar to <italic><tp:taxon-name><tp:taxon-name-part taxon-name-part-type="genus" reg="Thoracophelia">T.</tp:taxon-name-part><tp:taxon-name-part taxon-name-part-type="species" reg="dillonensis">dillonensis</tp:taxon-name-part></tp:taxon-name></italic> in having 15 pairs of branchiae, the new species is distinguished from <italic><tp:taxon-name><tp:taxon-name-part taxon-name-part-type="genus" reg="Thoracophelia">T.</tp:taxon-name-part><tp:taxon-name-part taxon-name-part-type="species" reg="dillonensis">dillonensis</tp:taxon-name-part></tp:taxon-name></italic> by the shape of its branchiae and pygidium. The new species has wrinkled branchiae with 12–15 filaments at best development and a foliaceous mid-ventral plate in the pygidium, whereas <italic><tp:taxon-name><tp:taxon-name-part taxon-name-part-type="genus" reg="Thoracophelia">T.</tp:taxon-name-part><tp:taxon-name-part taxon-name-part-type="species" reg="dillonensis">dillonensis</tp:taxon-name-part></tp:taxon-name></italic> has unwrinkled, smooth branchiae with 15–20 filaments at best development and two thick mid-ventral cirri instead of the plate. <italic><tp:taxon-name><tp:taxon-name-part taxon-name-part-type="genus" reg="Thoracophelia">Thoracophelia</tp:taxon-name-part><tp:taxon-name-part taxon-name-part-type="species" reg="ezoensis">ezoensis</tp:taxon-name-part></tp:taxon-name></italic> also differs from the new species as the former possesses 19 pairs of branchiae and a thick mid-ventral cirrus, whereas the latter has 15 pairs of branchiae and a foliaceous mid-ventral plate. Furthermore, the new species also differs from the two species, as the branchiae of the new species first appear on chaetiger 14, while those of the two species first appear on chaetiger 13. In Northeast Asia, six species have been reported and are clearly distinguished from the new species by the shape of the branchiae, except <italic><tp:taxon-name><tp:taxon-name-part taxon-name-part-type="genus" reg="Thoracophelia">T.</tp:taxon-name-part><tp:taxon-name-part taxon-name-part-type="species" reg="ezoensis">ezoensis</tp:taxon-name-part></tp:taxon-name></italic> mentioned above. Morphological differences amongst those species are mentioned in the identification keys below.</p></tp:treatment-sec><tp:treatment-sec sec-type="New Korean name"><title>New Korean name</title><p>Yip-sa-gwi-Keun-yo-jeong-get-ji-reong-yi (잎사귀큰요정갯지렁이)</p></tp:treatment-sec><tp:treatment-sec><!--Section generated to contain objects referenced in tp:taxon-treatment.--><fig id="F11695198" position="float" orientation="portrait"><object-id xmlns:xlink="http://www.w3.org/1999/xlink" content-type="arpha" xlink:type="simple">4EE5EB92-F63A-5B77-9B8E-5D0F5617B1D2</object-id><object-id xmlns:xlink="http://www.w3.org/1999/xlink" content-type="doi" xlink:type="simple">10.3897/BDJ.12.e129526.figure2</object-id><label>Figure 2.</label><caption><p><italic><tp:taxon-name><tp:taxon-name-part taxon-name-part-type="genus" reg="Thoracophelia">Thoracophelia</tp:taxon-name-part><tp:taxon-name-part taxon-name-part-type="species" reg="foliformis">foliformis</tp:taxon-name-part></tp:taxon-name></italic> sp. nov. <bold>A, B</bold> holotype (NIBRIV0000900976); <bold>C</bold> paratype (NIBRIV0000910950). <bold>A</bold> whole body, lateral view; <bold>B</bold> branchiae; <bold>C</bold> pygidium, ventral view. Scale bars: A = 1 mm; B = 0.5 mm; C = 0.2 mm.</p></caption><graphic xmlns:xlink="http://www.w3.org/1999/xlink" xlink:href="bdj-12-e129526-g002.jpg" position="float" id="oo_1061550.jpg" orientation="portrait" xlink:type="simple"><uri content-type="original_file" xlink:type="simple">https://binary.pensoft.net/fig/1061550</uri></graphic></fig><fig id="F11695200" position="float" orientation="portrait"><object-id xmlns:xlink="http://www.w3.org/1999/xlink" content-type="arpha" xlink:type="simple">5C144863-4DA0-5344-A64F-0EA658A2DCE2</object-id><object-id xmlns:xlink="http://www.w3.org/1999/xlink" content-type="doi" xlink:type="simple">10.3897/BDJ.12.e129526.figure3</object-id><label>Figure 3.</label><caption><p>Photographs of <italic><tp:taxon-name><tp:taxon-name-part taxon-name-part-type="genus" reg="Thoracophelia">Thoracophelia</tp:taxon-name-part><tp:taxon-name-part taxon-name-part-type="species" reg="foliformis">foliformis</tp:taxon-name-part></tp:taxon-name></italic> sp. nov. <bold>A</bold> paratype (NIBRIV0000910958); <bold>B, F</bold> paratype (NIBRIV0000910957); <bold>C, E</bold> paratype (NIBRIV0000910956). <bold>A–C, F</bold> live specimens. <bold>A</bold> whole body, dorsal view; <bold>B</bold> whole body with everted proboscis, ventral view; <bold>C</bold> abdominal segments, lateral view; <bold>D</bold> branchiate parapodia; <bold>E</bold> cephalic region, lateral view; <bold>F</bold> mid-ventral plate of pygidium, ventral view. Abbreviation: Abd = abdomen, AC = anal cirrus, BF = branchial filament, Br = branchiae, Ce = cephalic region, LG = lateral groove, LR = lateral ridge, Mo = mouth, MvP = mid-ventral plate, NO =nuchal organ, OOC = oocyte, Po = postchaetal lobe, Pr = prostomium, Prb = proboscis, Py = pygidium, Sp = spicule, Thx = thorax, VG = ventral groove. Scale bars: A, B = 1 mm; C, E, F = 0.5 mm; D = 100 µm.</p></caption><graphic xmlns:xlink="http://www.w3.org/1999/xlink" xlink:href="bdj-12-e129526-g003.jpg" position="float" id="oo_1104206.jpg" orientation="portrait" xlink:type="simple"><uri content-type="original_file" xlink:type="simple">https://binary.pensoft.net/fig/1104206</uri></graphic></fig><fig id="F11695202" position="float" orientation="portrait"><object-id xmlns:xlink="http://www.w3.org/1999/xlink" content-type="arpha" xlink:type="simple">6299992E-8BCB-5695-9175-2B154722D4AF</object-id><object-id xmlns:xlink="http://www.w3.org/1999/xlink" content-type="doi" xlink:type="simple">10.3897/BDJ.12.e129526.figure4</object-id><label>Figure 4.</label><caption><p>Staining patterns and SEM images of <italic><tp:taxon-name><tp:taxon-name-part taxon-name-part-type="genus" reg="Thoracophelia">Thoracophelia</tp:taxon-name-part><tp:taxon-name-part taxon-name-part-type="species" reg="foliformis">foliformis</tp:taxon-name-part></tp:taxon-name></italic> sp. nov. <bold>A–E</bold> paratype (NIBRIV0000910952); <bold>F, G</bold> paratype (NIBRIV0000910951); <bold>H–K</bold> paratype (NIBRIV0000910954). <bold>A</bold> whole body, lateral view; <bold>B</bold> circular patch at the base of branchiae; <bold>C</bold> prostomium; <bold>D</bold> dorsal pattern; <bold>E</bold> pygidium; <bold>F</bold> branchiae; <bold>G</bold> parapodia, anterior view; <bold>H</bold> pygidium, lateral view; <bold>I</bold> branchial filament; <bold>J</bold> serrated chaetae; <bold>K</bold> serration of chaeta. Abbreviation: LO = lateral organ, Ne = neuropodia, No = notopodia. Scale bars: A = 1 mm; B, C, H = 0.2 mm; D, E = 0.5 mm; F = 100 µm; G, I = 50 µm; J = 10 µm; K = 1 µm.</p></caption><graphic xmlns:xlink="http://www.w3.org/1999/xlink" xlink:href="bdj-12-e129526-g004.jpg" position="float" id="oo_1062306.jpg" orientation="portrait" xlink:type="simple"><uri content-type="original_file" xlink:type="simple">https://binary.pensoft.net/fig/1062306</uri></graphic></fig><fig id="F11695196" position="float" orientation="portrait"><object-id xmlns:xlink="http://www.w3.org/1999/xlink" content-type="arpha" xlink:type="simple">372B538D-401A-5457-AC6B-7BCCC4EF2003</object-id><object-id xmlns:xlink="http://www.w3.org/1999/xlink" content-type="doi" xlink:type="simple">10.3897/BDJ.12.e129526.figure1</object-id><label>Figure 1.</label><caption><p>Collection sites of <italic><tp:taxon-name><tp:taxon-name-part taxon-name-part-type="genus" reg="Thoracophelia">Thoracophelia</tp:taxon-name-part><tp:taxon-name-part taxon-name-part-type="species" reg="foliformis">foliformis</tp:taxon-name-part></tp:taxon-name></italic> sp. nov. <bold>A</bold> map of collection sites: type locality (red star) and other collection sites (black circle); <bold>B, C</bold> general view of habitat.</p></caption><graphic xmlns:xlink="http://www.w3.org/1999/xlink" xlink:href="bdj-12-e129526-g001.jpg" position="float" id="oo_1108198.jpg" orientation="portrait" xlink:type="simple"><uri content-type="original_file" xlink:type="simple">https://binary.pensoft.net/fig/1108198</uri></graphic></fig><table-wrap id="T11695569" position="float" orientation="portrait"><label>Table 1.</label><caption><p>Interspecific genetic distances of three genes (COI, 18S rDNA and 28S rDNA) amongst <italic><tp:taxon-name><tp:taxon-name-part taxon-name-part-type="genus" reg="Thoracophelia">Thoracophelia</tp:taxon-name-part></tp:taxon-name></italic> species and an outgroup species, <italic><tp:taxon-name><tp:taxon-name-part taxon-name-part-type="genus" reg="Ophelia">Ophelia</tp:taxon-name-part><tp:taxon-name-part taxon-name-part-type="species" reg="limacina">limacina</tp:taxon-name-part></tp:taxon-name></italic>.</p></caption><table rules="all" border="0"><tbody><tr><td rowspan="1" colspan="2">Species</td><td rowspan="1" colspan="6">Interspecific genetic distance</td><td rowspan="1" colspan="1">GenBank accession No.</td></tr><tr><td rowspan="1" colspan="2">COI (654 bp aligned)</td><td rowspan="1" colspan="1">1</td><td rowspan="1" colspan="1">2</td><td rowspan="1" colspan="1">3</td><td rowspan="1" colspan="1">4</td><td rowspan="1" colspan="1">5</td><td rowspan="1" colspan="1"/><td rowspan="1" colspan="1"/></tr><tr><td rowspan="1" colspan="1">1</td><td rowspan="1" colspan="1"><italic><tp:taxon-name><tp:taxon-name-part taxon-name-part-type="genus" reg="Thoracophelia">T.</tp:taxon-name-part><tp:taxon-name-part taxon-name-part-type="species" reg="foliformis">foliformis</tp:taxon-name-part></tp:taxon-name></italic> sp. nov.</td><td rowspan="1" colspan="1"/><td rowspan="1" colspan="1"/><td rowspan="1" colspan="1"/><td rowspan="1" colspan="1"/><td rowspan="1" colspan="1"/><td rowspan="1" colspan="1"/><td rowspan="1" colspan="1">
              <ext-link xmlns:xlink="http://www.w3.org/1999/xlink" ext-link-type="uri" xlink:href="https://www.ncbi.nlm.nih.gov/nuccore/PP903709" xlink:type="simple">PP903709</ext-link>
            </td></tr><tr><td rowspan="1" colspan="1">2</td><td rowspan="1" colspan="1">
              <italic>
                <tp:taxon-name><tp:taxon-name-part taxon-name-part-type="genus" reg="Thoracophelia">T.</tp:taxon-name-part><tp:taxon-name-part taxon-name-part-type="species" reg="dillonensis">dillonensis</tp:taxon-name-part></tp:taxon-name>
              </italic>
            </td><td rowspan="1" colspan="1">0.154</td><td rowspan="1" colspan="1"/><td rowspan="1" colspan="1"/><td rowspan="1" colspan="1"/><td rowspan="1" colspan="1"/><td rowspan="1" colspan="1"/><td rowspan="1" colspan="1">
              <ext-link xmlns:xlink="http://www.w3.org/1999/xlink" ext-link-type="uri" xlink:href="https://www.ncbi.nlm.nih.gov/nuccore/KC164681" xlink:type="simple">KC164681</ext-link>
            </td></tr><tr><td rowspan="1" colspan="1">3</td><td rowspan="1" colspan="1">
              <italic>
                <tp:taxon-name><tp:taxon-name-part taxon-name-part-type="genus" reg="Thoracophelia">T.</tp:taxon-name-part><tp:taxon-name-part taxon-name-part-type="species" reg="minuta">minuta</tp:taxon-name-part></tp:taxon-name>
              </italic>
            </td><td rowspan="1" colspan="1">0.142</td><td rowspan="1" colspan="1">0.115</td><td rowspan="1" colspan="1"/><td rowspan="1" colspan="1"/><td rowspan="1" colspan="1"/><td rowspan="1" colspan="1"/><td rowspan="1" colspan="1">
              <ext-link xmlns:xlink="http://www.w3.org/1999/xlink" ext-link-type="uri" xlink:href="https://www.ncbi.nlm.nih.gov/nuccore/MW429791" xlink:type="simple">MW429791</ext-link>
            </td></tr><tr><td rowspan="1" colspan="1">4</td><td rowspan="1" colspan="1">
              <italic>
                <tp:taxon-name><tp:taxon-name-part taxon-name-part-type="genus" reg="Thoracophelia">T.</tp:taxon-name-part><tp:taxon-name-part taxon-name-part-type="species" reg="mucronata">mucronata</tp:taxon-name-part></tp:taxon-name>
              </italic>
            </td><td rowspan="1" colspan="1">0.147</td><td rowspan="1" colspan="1">0.126</td><td rowspan="1" colspan="1">0.122</td><td rowspan="1" colspan="1"/><td rowspan="1" colspan="1"/><td rowspan="1" colspan="1"/><td rowspan="1" colspan="1">
              <ext-link xmlns:xlink="http://www.w3.org/1999/xlink" ext-link-type="uri" xlink:href="https://www.ncbi.nlm.nih.gov/nuccore/KC164687" xlink:type="simple">KC164687</ext-link>
            </td></tr><tr><td rowspan="1" colspan="1">5</td><td rowspan="1" colspan="1">
              <italic>
                <tp:taxon-name><tp:taxon-name-part taxon-name-part-type="genus" reg="Thoracophelia">T.</tp:taxon-name-part><tp:taxon-name-part taxon-name-part-type="species" reg="williamsi">williamsi</tp:taxon-name-part></tp:taxon-name>
              </italic>
            </td><td rowspan="1" colspan="1">0.146</td><td rowspan="1" colspan="1">0.091</td><td rowspan="1" colspan="1">0.116</td><td rowspan="1" colspan="1">0.116</td><td rowspan="1" colspan="1"/><td rowspan="1" colspan="1"/><td rowspan="1" colspan="1">
              <ext-link xmlns:xlink="http://www.w3.org/1999/xlink" ext-link-type="uri" xlink:href="https://www.ncbi.nlm.nih.gov/nuccore/KC164691" xlink:type="simple">KC164691</ext-link>
            </td></tr><tr><td rowspan="1" colspan="1">6</td><td rowspan="1" colspan="1">
              <italic>
                <tp:taxon-name><tp:taxon-name-part taxon-name-part-type="genus" reg="Ophelia">Ophelia</tp:taxon-name-part><tp:taxon-name-part taxon-name-part-type="species" reg="limacina">limacina</tp:taxon-name-part></tp:taxon-name>
              </italic>
            </td><td rowspan="1" colspan="1">0.175</td><td rowspan="1" colspan="1">0.187</td><td rowspan="1" colspan="1">0.185</td><td rowspan="1" colspan="1">0.169</td><td rowspan="1" colspan="1">0.176</td><td rowspan="1" colspan="1"/><td rowspan="1" colspan="1">
              <ext-link xmlns:xlink="http://www.w3.org/1999/xlink" ext-link-type="uri" xlink:href="https://www.ncbi.nlm.nih.gov/nuccore/KC164692" xlink:type="simple">KC164692</ext-link>
            </td></tr><tr><td rowspan="1" colspan="2">18S rDNA (1,750 bp aligned)</td><td rowspan="1" colspan="1">1</td><td rowspan="1" colspan="1">2</td><td rowspan="1" colspan="1">3</td><td rowspan="1" colspan="1">4</td><td rowspan="1" colspan="1">5</td><td rowspan="1" colspan="1">6</td><td rowspan="1" colspan="1"/></tr><tr><td rowspan="1" colspan="1">1</td><td rowspan="1" colspan="1"><italic><tp:taxon-name><tp:taxon-name-part taxon-name-part-type="genus" reg="Thoracophelia">T.</tp:taxon-name-part><tp:taxon-name-part taxon-name-part-type="species" reg="foliformis">foliformis</tp:taxon-name-part></tp:taxon-name></italic> sp. nov.</td><td rowspan="1" colspan="1"/><td rowspan="1" colspan="1"/><td rowspan="1" colspan="1"/><td rowspan="1" colspan="1"/><td rowspan="1" colspan="1"/><td rowspan="1" colspan="1"/><td rowspan="1" colspan="1">
              <ext-link xmlns:xlink="http://www.w3.org/1999/xlink" ext-link-type="uri" xlink:href="https://www.ncbi.nlm.nih.gov/nuccore/PP905511" xlink:type="simple">PP905511</ext-link>
            </td></tr><tr><td rowspan="1" colspan="1">2</td><td rowspan="1" colspan="1">
              <italic>
                <tp:taxon-name><tp:taxon-name-part taxon-name-part-type="genus" reg="Thoracophelia">T.</tp:taxon-name-part><tp:taxon-name-part taxon-name-part-type="species" reg="dillonensis">dillonensis</tp:taxon-name-part></tp:taxon-name>
              </italic>
            </td><td rowspan="1" colspan="1">0.003</td><td rowspan="1" colspan="1"/><td rowspan="1" colspan="1"/><td rowspan="1" colspan="1"/><td rowspan="1" colspan="1"/><td rowspan="1" colspan="1"/><td rowspan="1" colspan="1">
              <ext-link xmlns:xlink="http://www.w3.org/1999/xlink" ext-link-type="uri" xlink:href="https://www.ncbi.nlm.nih.gov/nuccore/KF511830" xlink:type="simple">KF511830</ext-link>
            </td></tr><tr><td rowspan="1" colspan="1">3</td><td rowspan="1" colspan="1">
              <italic>
                <tp:taxon-name><tp:taxon-name-part taxon-name-part-type="genus" reg="Thoracophelia">T.</tp:taxon-name-part><tp:taxon-name-part taxon-name-part-type="species" reg="ezoensis">ezoensis</tp:taxon-name-part></tp:taxon-name>
              </italic>
            </td><td rowspan="1" colspan="1">0.003</td><td rowspan="1" colspan="1">0.003</td><td rowspan="1" colspan="1"/><td rowspan="1" colspan="1"/><td rowspan="1" colspan="1"/><td rowspan="1" colspan="1"/><td rowspan="1" colspan="1">
              <ext-link xmlns:xlink="http://www.w3.org/1999/xlink" ext-link-type="uri" xlink:href="https://www.ncbi.nlm.nih.gov/nuccore/HM746725" xlink:type="simple">HM746725</ext-link>
            </td></tr><tr><td rowspan="1" colspan="1">4</td><td rowspan="1" colspan="1">
              <italic>
                <tp:taxon-name><tp:taxon-name-part taxon-name-part-type="genus" reg="Thoracophelia">T.</tp:taxon-name-part><tp:taxon-name-part taxon-name-part-type="species" reg="minuta">minuta</tp:taxon-name-part></tp:taxon-name>
              </italic>
            </td><td rowspan="1" colspan="1">0.003</td><td rowspan="1" colspan="1">0.003</td><td rowspan="1" colspan="1">0.001</td><td rowspan="1" colspan="1"/><td rowspan="1" colspan="1"/><td rowspan="1" colspan="1"/><td rowspan="1" colspan="1">
              <ext-link xmlns:xlink="http://www.w3.org/1999/xlink" ext-link-type="uri" xlink:href="https://www.ncbi.nlm.nih.gov/nuccore/MW429485" xlink:type="simple">MW429485</ext-link>
            </td></tr><tr><td rowspan="1" colspan="1">5</td><td rowspan="1" colspan="1">
              <italic>
                <tp:taxon-name><tp:taxon-name-part taxon-name-part-type="genus" reg="Thoracophelia">T.</tp:taxon-name-part><tp:taxon-name-part taxon-name-part-type="species" reg="mucronata">mucronata</tp:taxon-name-part></tp:taxon-name>
              </italic>
            </td><td rowspan="1" colspan="1">0.002</td><td rowspan="1" colspan="1">0.001</td><td rowspan="1" colspan="1">0.002</td><td rowspan="1" colspan="1">0.001</td><td rowspan="1" colspan="1"/><td rowspan="1" colspan="1"/><td rowspan="1" colspan="1">
              <ext-link xmlns:xlink="http://www.w3.org/1999/xlink" ext-link-type="uri" xlink:href="https://www.ncbi.nlm.nih.gov/nuccore/KF511831" xlink:type="simple">KF511831</ext-link>
            </td></tr><tr><td rowspan="1" colspan="1">6</td><td rowspan="1" colspan="1">
              <italic>
                <tp:taxon-name><tp:taxon-name-part taxon-name-part-type="genus" reg="Thoracophelia">T.</tp:taxon-name-part><tp:taxon-name-part taxon-name-part-type="species" reg="williamsi">williamsi</tp:taxon-name-part></tp:taxon-name>
              </italic>
            </td><td rowspan="1" colspan="1">0.003</td><td rowspan="1" colspan="1">0.001</td><td rowspan="1" colspan="1">0.003</td><td rowspan="1" colspan="1">0.003</td><td rowspan="1" colspan="1">0.002</td><td rowspan="1" colspan="1"/><td rowspan="1" colspan="1">
              <ext-link xmlns:xlink="http://www.w3.org/1999/xlink" ext-link-type="uri" xlink:href="https://www.ncbi.nlm.nih.gov/nuccore/KF511832" xlink:type="simple">KF511832</ext-link>
            </td></tr><tr><td rowspan="1" colspan="1">7</td><td rowspan="1" colspan="1">
              <italic>
                <tp:taxon-name><tp:taxon-name-part taxon-name-part-type="genus" reg="Ophelia">Ophelia</tp:taxon-name-part><tp:taxon-name-part taxon-name-part-type="species" reg="limacina">limacina</tp:taxon-name-part></tp:taxon-name>
              </italic>
            </td><td rowspan="1" colspan="1">0.006</td><td rowspan="1" colspan="1">0.007</td><td rowspan="1" colspan="1">0.005</td><td rowspan="1" colspan="1">0.004</td><td rowspan="1" colspan="1">0.006</td><td rowspan="1" colspan="1">0.006</td><td rowspan="1" colspan="1">
              <ext-link xmlns:xlink="http://www.w3.org/1999/xlink" ext-link-type="uri" xlink:href="https://www.ncbi.nlm.nih.gov/nuccore/KF511829" xlink:type="simple">KF511829</ext-link>
            </td></tr><tr><td rowspan="1" colspan="2">28S rDNA (873 bp aligned)</td><td rowspan="1" colspan="1">1</td><td rowspan="1" colspan="1">2</td><td rowspan="1" colspan="1">3</td><td rowspan="1" colspan="1">4</td><td rowspan="1" colspan="1">5</td><td rowspan="1" colspan="1">6</td><td rowspan="1" colspan="1"/></tr><tr><td rowspan="1" colspan="1">1</td><td rowspan="1" colspan="1"><italic><tp:taxon-name><tp:taxon-name-part taxon-name-part-type="genus" reg="Thoracophelia">T.</tp:taxon-name-part><tp:taxon-name-part taxon-name-part-type="species" reg="foliformis">foliformis</tp:taxon-name-part></tp:taxon-name></italic> sp. nov.</td><td rowspan="1" colspan="1"/><td rowspan="1" colspan="1"/><td rowspan="1" colspan="1"/><td rowspan="1" colspan="1"/><td rowspan="1" colspan="1"/><td rowspan="1" colspan="1"/><td rowspan="1" colspan="1">
              <ext-link xmlns:xlink="http://www.w3.org/1999/xlink" ext-link-type="uri" xlink:href="https://www.ncbi.nlm.nih.gov/nuccore/PP905508" xlink:type="simple">PP905508</ext-link>
            </td></tr><tr><td rowspan="1" colspan="1">2</td><td rowspan="1" colspan="1">
              <italic>
                <tp:taxon-name><tp:taxon-name-part taxon-name-part-type="genus" reg="Thoracophelia">T.</tp:taxon-name-part><tp:taxon-name-part taxon-name-part-type="species" reg="dillonensis">dillonensis</tp:taxon-name-part></tp:taxon-name>
              </italic>
            </td><td rowspan="1" colspan="1">0.037</td><td rowspan="1" colspan="1"/><td rowspan="1" colspan="1"/><td rowspan="1" colspan="1"/><td rowspan="1" colspan="1"/><td rowspan="1" colspan="1"/><td rowspan="1" colspan="1">
              <ext-link xmlns:xlink="http://www.w3.org/1999/xlink" ext-link-type="uri" xlink:href="https://www.ncbi.nlm.nih.gov/nuccore/KF511851" xlink:type="simple">KF511851</ext-link>
            </td></tr><tr><td rowspan="1" colspan="1">3</td><td rowspan="1" colspan="1">
              <italic>
                <tp:taxon-name><tp:taxon-name-part taxon-name-part-type="genus" reg="Thoracophelia">T.</tp:taxon-name-part><tp:taxon-name-part taxon-name-part-type="species" reg="ezoensis">ezoensis</tp:taxon-name-part></tp:taxon-name>
              </italic>
            </td><td rowspan="1" colspan="1">0.042</td><td rowspan="1" colspan="1">0.025</td><td rowspan="1" colspan="1"/><td rowspan="1" colspan="1"/><td rowspan="1" colspan="1"/><td rowspan="1" colspan="1"/><td rowspan="1" colspan="1">
              <ext-link xmlns:xlink="http://www.w3.org/1999/xlink" ext-link-type="uri" xlink:href="https://www.ncbi.nlm.nih.gov/nuccore/HM746738" xlink:type="simple">HM746738</ext-link>
            </td></tr><tr><td rowspan="1" colspan="1">4</td><td rowspan="1" colspan="1">
              <italic>
                <tp:taxon-name><tp:taxon-name-part taxon-name-part-type="genus" reg="Thoracophelia">T.</tp:taxon-name-part><tp:taxon-name-part taxon-name-part-type="species" reg="minuta">minuta</tp:taxon-name-part></tp:taxon-name>
              </italic>
            </td><td rowspan="1" colspan="1">0.039</td><td rowspan="1" colspan="1">0.026</td><td rowspan="1" colspan="1">0.007</td><td rowspan="1" colspan="1"/><td rowspan="1" colspan="1"/><td rowspan="1" colspan="1"/><td rowspan="1" colspan="1">
              <ext-link xmlns:xlink="http://www.w3.org/1999/xlink" ext-link-type="uri" xlink:href="https://www.ncbi.nlm.nih.gov/nuccore/MW429484" xlink:type="simple">MW429484</ext-link>
            </td></tr><tr><td rowspan="1" colspan="1">5</td><td rowspan="1" colspan="1">
              <italic>
                <tp:taxon-name><tp:taxon-name-part taxon-name-part-type="genus" reg="Thoracophelia">T.</tp:taxon-name-part><tp:taxon-name-part taxon-name-part-type="species" reg="mucronata">mucronata</tp:taxon-name-part></tp:taxon-name>
              </italic>
            </td><td rowspan="1" colspan="1">0.036</td><td rowspan="1" colspan="1">0.001</td><td rowspan="1" colspan="1">0.024</td><td rowspan="1" colspan="1">0.024</td><td rowspan="1" colspan="1"/><td rowspan="1" colspan="1"/><td rowspan="1" colspan="1">
              <ext-link xmlns:xlink="http://www.w3.org/1999/xlink" ext-link-type="uri" xlink:href="https://www.ncbi.nlm.nih.gov/nuccore/KF511852" xlink:type="simple">KF511852</ext-link>
            </td></tr><tr><td rowspan="1" colspan="1">6</td><td rowspan="1" colspan="1">
              <italic>
                <tp:taxon-name><tp:taxon-name-part taxon-name-part-type="genus" reg="Thoracophelia">T.</tp:taxon-name-part><tp:taxon-name-part taxon-name-part-type="species" reg="williamsi">williamsi</tp:taxon-name-part></tp:taxon-name>
              </italic>
            </td><td rowspan="1" colspan="1">0.042</td><td rowspan="1" colspan="1">0.005</td><td rowspan="1" colspan="1">0.031</td><td rowspan="1" colspan="1">0.031</td><td rowspan="1" colspan="1">0.008</td><td rowspan="1" colspan="1"/><td rowspan="1" colspan="1">
              <ext-link xmlns:xlink="http://www.w3.org/1999/xlink" ext-link-type="uri" xlink:href="https://www.ncbi.nlm.nih.gov/nuccore/KF511854" xlink:type="simple">KF511854</ext-link>
            </td></tr><tr><td rowspan="1" colspan="1">7</td><td rowspan="1" colspan="1">
              <italic>
                <tp:taxon-name><tp:taxon-name-part taxon-name-part-type="genus" reg="Ophelia">Ophelia</tp:taxon-name-part><tp:taxon-name-part taxon-name-part-type="species" reg="limacina">limacina</tp:taxon-name-part></tp:taxon-name>
              </italic>
            </td><td rowspan="1" colspan="1">0.067</td><td rowspan="1" colspan="1">0.066</td><td rowspan="1" colspan="1">0.075</td><td rowspan="1" colspan="1">0.077</td><td rowspan="1" colspan="1">0.067</td><td rowspan="1" colspan="1">0.066</td><td rowspan="1" colspan="1">
              <ext-link xmlns:xlink="http://www.w3.org/1999/xlink" ext-link-type="uri" xlink:href="https://www.ncbi.nlm.nih.gov/nuccore/KF511850" xlink:type="simple">KF511850</ext-link>
            </td></tr></tbody></table></table-wrap></tp:treatment-sec></tp:taxon-treatment>
